# Supplementary material for: Infectious Complications in Injection Drug Use
Source: MedEdPORTAL. 2021 Mar 23;17:11124. doi: 10.15766/mep_2374-8265.11124 (PMC8015638; doi:10.15766/mep_2374-8265.11124)
Supplement: Supplementary file 1 — Facilitator Guide.docxdPre- and Postsurvey.docxInfectious Disease Complications in IDU Workshop.pptxCase 1 and Case 2 Handout.pptxAnswer Key.docx [file mep_2374-8265.11124-s001.zip]

Archive with 6 entries (6 files):
- A. Facilitator Guide.docx
- B. Pre- and Postsurvey.docx
- C. Infectious Disease Complications in IDU Workshop.pptx
- D. Case 1 and Case 2 Handout.pptx
- E. Answer Key.docx
- _Educational_Summary_Report_11124.pdf
